# Supplementary material for: Targeting SIK2 with GRN-300 Potentiates Paclitaxel Efficacy in Triple-Negative Breast Cancer
Source: Cancers (Basel). 2026 Jun 4;18(11):1843. doi: 10.3390/cancers18111843 (PMC13256359; doi:10.3390/cancers18111843)
Supplement: Supplementary file 1 [file cancers-18-01843-s001.zip]

Archive with 1 entries (1 files):
- cancers-4315680-supplementary.pdf
